# Supplementary material for: Rehospitalization Burden Profiles After Traumatic Spinal Cord Injury: A Data-Driven Latent Class Analysis of the SCIMS Public-Use Database
Source: J Clin Med. 2026 Jun 23;15(13):4890. doi: 10.3390/jcm15134890 (PMC13361992; doi:10.3390/jcm15134890)
Supplement: Supplementary file 1 [file jcm-15-04890-s001.zip]

Archive with 1 entries (1 files):
- jcm-4308279-supplementary.pdf
